# Supplementary material for: UPLC-QTOF-MS-Based Metabolomics and Antioxidant Capacity of Codonopsis lanceolata from Different Geographical Origins
Source: Foods. 2023 Jan 6;12(2):267. doi: 10.3390/foods12020267 (PMC9858319; doi:10.3390/foods12020267)
Supplement: Supplementary file 1 [file foods-12-00267-s001.zip]

Archive with 1 entries (1 files):
- foods-2084106-supplementary.pdf
